# Supplementary material for: Iron Single Atoms Anchored on Nitrogen-Doped Carbon Matrix/Nanotube Hybrid Supports for Excellent Oxygen Reduction Properties
Source: Nanomaterials (Basel). 2022 May 7;12(9):1593. doi: 10.3390/nano12091593 (PMC9099764; doi:10.3390/nano12091593)
Supplement: Supplementary file 1 [file nanomaterials-12-01593-s001.zip]

Archive with 1 entries (1 files):
- nanomaterials-1669597-Supplementary.pdf
